# Supplementary material for: A functional screen with metformin identifies microRNAs that regulate metabolism in colorectal cancer cells
Source: Sci Rep. 2022 Feb 21;12:2889. doi: 10.1038/s41598-022-06587-9 (PMC8861101; doi:10.1038/s41598-022-06587-9)
Supplement: Supplementary file 2 — Supplementary Information 1. [file 41598_2022_6587_MOESM2_ESM.xlsx]

## Sheet: Data and CDI
miRNA	miR+Met.Rep1	miR+Met.Rep2	miR+Met.Rep3	miR+Vehicle.Rep1	miR+Vehicle.Rep2	miR+Vehicle.Rep3	Normalised.miR+Met.Rep1	Normalised.miR+Met.Rep2	Normalised.miR+Met.Rep3	Normalised.miR+Vehicle.Rep1	Normalised.miR+Vehicle.Rep2	Normalised.miR+Vehicle.Rep3	miR+Vehicle.Average.Normalised	miR+Met.Average.Normalised	Ratio.miR+Vehicle-miR+Met	Normalised.Met.alone	CDI		Color code
hsa-miR-145-3p	2029	2863	1584	12112	7727	11981	0.138609	0.195583	0.108209	0.851349	0.543129	0.842141	0.74554	0.147467	59.8072	0.734118	0.269438		Antagonistic
hsa-miR-676-3p	2096	2785	1998	7705	10011	10318	0.143186	0.190255	0.136491	0.541582	0.70367	0.725249	0.656834	0.156644	50.019	0.734118	0.324857		Additive
hsa-miR-1181	5326	4115	4945	12312	9664	16230	0.363841	0.281112	0.337813	0.865407	0.67928	1.1408	0.895163	0.327589	56.7574	0.734118	0.498495		Synergistic
hsa-miR-376b-5p	1959	2706	4190	6510	8975	7475	0.133827	0.184858	0.286236	0.457586	0.63085	0.525416	0.537951	0.20164	33.631	0.734118	0.510586		Strong Synergistic
hsa-miR-18b-5p	6825	5330	7257	15819	17072	14571	0.466243	0.364114	0.495755	1.11191	1.19999	1.02419	1.11203	0.442037	66.9993	0.734118	0.541473
hsa-miR-3187-3p	3132	4460	3357	6751	11576	6184	0.21396	0.304681	0.22933	0.474526	0.813674	0.434672	0.57429	0.249324	32.4967	0.734118	0.591379
hsa-miR-548v	1722	4047	2542	7260	6192	3875	0.117637	0.276467	0.173654	0.510303	0.435234	0.272373	0.40597	0.189253	21.6717	0.734118	0.635013
hsa-miR-718	6192	6734	5759	14256	14430	10244	0.423001	0.460027	0.393421	1.00205	1.01428	0.720048	0.912126	0.425483	48.6643	0.734118	0.63542
hsa-miR-3687	7464	6832	7962	16335	15063	14062	0.509896	0.466722	0.543916	1.14818	1.05877	0.988414	1.06512	0.506845	55.8279	0.734118	0.6482
hsa-miR-99a-3p	5545	5954	8528	12233	14899	12320	0.378801	0.406742	0.582582	0.859854	1.04725	0.865969	0.924357	0.456042	46.8315	0.734118	0.672047
hsa-miR-655-5p	4123	4227	3978	10957	6667	6405	0.281659	0.288763	0.271753	0.770164	0.468622	0.450206	0.562997	0.280725	28.2272	0.734118	0.679218
hsa-miR-449c-5p	4305	2471	1662	5383	6320	4359	0.294092	0.168804	0.113538	0.37837	0.444231	0.306393	0.376331	0.192145	18.4186	0.734118	0.695492
hsa-miR-1185-2-3p	4999	3588	5756	11030	8619	5320	0.341502	0.245111	0.393216	0.775296	0.605827	0.373941	0.585021	0.326609	25.8412	0.734118	0.760486
hsa-miR-652-5p	7466	6901	6514	10213	13728	11395	0.510033	0.471435	0.444998	0.717869	0.964937	0.800951	0.827919	0.475489	35.2431	0.734118	0.782324
hsa-miR-664a-3p	8602	11835	7686	17604	16817	12142	0.587637	0.808497	0.525062	1.23738	1.18206	0.853458	1.09097	0.640399	45.0568	0.734118	0.799601
hsa-miR-3686	9204	6071	9987	15196	10700	15141	0.628762	0.414735	0.682252	1.06812	0.7521	1.06426	0.961493	0.57525	38.6243	0.734118	0.814976
hsa-miR-205-5p	9684	9292	8411	11259	16380	15380	0.661553	0.634774	0.574589	0.791392	1.15135	1.08106	1.00793	0.623639	38.4292	0.734118	0.842823
hsa-miR-548g-5p	6599	5668	5412	10448	7747	9425	0.450804	0.387204	0.369716	0.734387	0.544534	0.662481	0.647134	0.402575	24.4559	0.734118	0.847396
hsa-miR-711	9844	8144	8000	12534	13272	14287	0.672483	0.55635	0.546512	0.881011	0.932885	1.00423	0.939375	0.591782	34.7593	0.734118	0.858137
hsa-miR-1228-5p	6154	9357	7408	12734	11140	11445	0.420405	0.639215	0.50607	0.895069	0.783027	0.804466	0.827521	0.521897	30.5624	0.734118	0.859092
hsa-miR-520a-5p	4763	9219	3762	8178	8256	10639	0.32538	0.629787	0.256997	0.574829	0.580312	0.747812	0.634318	0.404055	23.0263	0.734118	0.867696
hsa-miR-548g-3p	8056	5911	7105	8894	8555	14638	0.550338	0.403804	0.485371	0.625157	0.601328	1.0289	0.751795	0.479838	27.1957	0.734118	0.869419
hsa-miR-134-3p	2491	1755	2934	4883	2687	3292	0.17017	0.119891	0.200433	0.343225	0.188868	0.231394	0.254496	0.163498	9.09973	0.734118	0.875119
hsa-miR-1973	6222	7175	4760	11334	7812	7829	0.42505	0.490153	0.325175	0.796664	0.549103	0.550298	0.632022	0.413459	21.8562	0.734118	0.891118
hsa-miR-548m	6966	13628	9012	12384	14699	15963	0.475876	0.930984	0.615646	0.870468	1.03319	1.12203	1.00856	0.674169	33.4395	0.734118	0.910541
hsa-miR-520a-3p	11516	11471	8852	13731	14553	14829	0.786705	0.78363	0.604716	0.965148	1.02293	1.04233	1.01013	0.725017	28.5116	0.734118	0.977696
hsa-miR-548q	5940	7048	4998	7509	11614	5155	0.405785	0.481477	0.341434	0.527805	0.816345	0.362343	0.568831	0.409565	15.9266	0.734118	0.980786
hsa-miR-519c-3p	9613	10719	10071	13538	14832	12165	0.656703	0.732258	0.687991	0.951582	1.04254	0.855074	0.949731	0.692317	25.7414	0.734118	0.992976
hsa-let-7c-3p	13383	6851	8134	13576	11482	12088	0.914247	0.46802	0.555666	0.954253	0.807066	0.849662	0.870327	0.645978	22.435	0.734118	1.01104
hsa-miR-548n	11571	11517	9315	13477	15790	13145	0.790462	0.786773	0.636345	0.947294	1.10987	0.923958	0.993709	0.73786	25.5849	0.734118	1.01146
hsa-miR-454-5p	12325	10648	11819	13832	14874	16807	0.841971	0.727408	0.807404	0.972247	1.04549	1.18136	1.06637	0.792261	27.4104	0.734118	1.01204
hsa-miR-550a-3-5p	7328	7286	6341	8130	8014	11007	0.500605	0.497736	0.433179	0.571455	0.563302	0.773679	0.636145	0.477174	15.8972	0.734118	1.02177
hsa-miR-26b-5p	8764	12389	10938	14018	14148	13328	0.598704	0.846343	0.747219	0.985321	0.994459	0.936821	0.9722	0.730755	24.1445	0.734118	1.02388
hsa-miR-548h-3p	13135	12604	10042	17553	13840	14210	0.897305	0.86103	0.68601	1.2338	0.97281	0.998817	1.06847	0.814782	25.3692	0.734118	1.03875
hsa-miR-2116-3p	7346	6619	9332	8631	9060	11694	0.501835	0.452171	0.637507	0.60667	0.636825	0.821968	0.688488	0.530504	15.7984	0.734118	1.04961
hsa-miR-3934-5p	10824	7637	9651	11434	11063	12298	0.739431	0.521714	0.659299	0.803693	0.777615	0.864423	0.815243	0.640148	17.5095	0.734118	1.06961
hsa-miR-1292-5p	8913	6213	10098	11579	11695	7939	0.608883	0.424435	0.689835	0.813885	0.822038	0.55803	0.731318	0.574385	15.6933	0.734118	1.06987
hsa-miR-935	6167	6635	8658	9993	10140	6091	0.421293	0.453264	0.591463	0.702405	0.712738	0.428135	0.614426	0.488673	12.5753	0.734118	1.08339
hsa-miR-1260a	6359	7499	8413	9296	6415	11293	0.434409	0.512287	0.574726	0.653413	0.450908	0.793782	0.632701	0.507141	12.556	0.734118	1.09185
hsa-miR-211-5p	8645	7442	7425	8942	11120	7976	0.590575	0.508393	0.507232	0.628531	0.781622	0.560631	0.656928	0.5354	12.1528	0.734118	1.11018
hsa-miR-548z	11516	12038	8716	13024	13936	9555	0.786705	0.822365	0.595425	0.915453	0.979557	0.671618	0.855543	0.734831	12.0711	0.734118	1.16998
hsa-miR-1277-5p	5669	5048	7773	8367	6417	5715	0.387272	0.344849	0.531005	0.588114	0.451049	0.401706	0.48029	0.421042	5.92473	0.734118	1.19414
hsa-miR-382-3p	15176	11343	10187	15795	11301	12534	1.03673	0.774886	0.695915	1.11023	0.794344	0.881011	0.928527	0.835845	9.26819	0.734118	1.22621
hsa-miR-302c-3p	12811	15068	15132	15117	15828	12877	0.875171	1.02936	1.03373	1.06257	1.11255	0.905121	1.02675	0.979418	4.73267	0.734118	1.29939
hsa-miR-365a-3p	9953	5044	5924	6146	5574	8684	0.67993	0.344576	0.404692	0.432001	0.391795	0.610396	0.478064	0.476399	0.166436	0.734118	1.35744
hsa-miR-1229-3p	6877	6908	10024	6768	9774	6372	0.469796	0.471913	0.68478	0.475721	0.687012	0.447886	0.536873	0.542163	-0.529024	0.734118	1.3756
hsa-miR-374b-3p	9251	5820	4811	9602	2575	5837	0.631973	0.397588	0.328659	0.674922	0.180996	0.410281	0.422066	0.45274	-3.06737	0.734118	1.46118
hsa-miR-487b	5407	4717	4642	4167	4551	4011	0.369374	0.322237	0.317114	0.292897	0.319888	0.281932	0.298239	0.336242	-3.80025	0.734118	1.53575
hsa-miR-3130-3p	10232	10549	12530	1323	9009	7839	0.698989	0.720645	0.855975	0.0929933	0.63324	0.551001	0.425745	0.758536	-33.2792	0.734118	2.42695
		Supplementary File 2. Secondary screen data for 49 hits represented in Figure 1c. Columns B-G contain nuclei count data. Columns H-M contain values of nuclei counts normalised to negative control (siOTP transfected cells) for each replicate. The averaged values of normalised replicate data are represented for miRNA mimic transfected cells alone (vehicle) in Column N, or combined miRNA mimic with …
